# Supplementary material for: Phenolic Fingerprinting and Bioactivity Profiling of Extracts and Isolated Compounds from Gypothamnium pinifolium Phil
Source: Antioxidants (Basel). 2022 Nov 22;11(12):2313. doi: 10.3390/antiox11122313 (PMC9774750; doi:10.3390/antiox11122313)
Supplement: Supplementary file 1 [file antioxidants-11-02313-s001.zip]

Archive with 3 entries (3 files):
- antioxidants-1999741-supplementary .pdf
- Video S1.mp4
- Video S2 (video-converter.com).mp4
